# Supplementary material for: Effect of High-Pressure Processing Treatment on the Physicochemical Properties and Volatile Flavor of Mercenaria mercenaria Meat
Source: Molecules. 2024 Sep 20;29(18):4466. doi: 10.3390/molecules29184466 (PMC11433659; doi:10.3390/molecules29184466)
Supplement: Supplementary file 1 [file molecules-29-04466-s001.zip]

Archive with 1 entries (1 files):
- molecules-3144999-supplementary.pdf
